# Supplementary material for: Photoredox-Catalyzed Giese Reactions: Decarboxylative Additions to Cyclic Vinylogous Amides and Esters
Source: Molecules. 2022 Jan 10;27(2):417. doi: 10.3390/molecules27020417 (PMC8777773; doi:10.3390/molecules27020417)
Supplement: Supplementary file 1 [file molecules-27-00417-s001.zip]

Archive with 1 entries (1 files):
- molecules-1509025-supplementary.pdf
